# Supplementary material for: Split Intein-Mediated Protein Ligation for detecting protein-protein interactions and their inhibition
Source: Nat Commun. 2020 May 15;11:2440. doi: 10.1038/s41467-020-16299-1 (PMC7229206; doi:10.1038/s41467-020-16299-1)
Supplement: Supplementary file 4 — Source Data [file 41467_2020_16299_MOESM4_ESM.zip]

Archive with 2 entries (2 files):
- NatComms_RawData.xlsx
- NatComms_RawData_Supplementary.xlsx
